# Supplementary material for: Fatty Acid Profile of Table Grapes: Impact of Cultivar and Fruit Protection on Saturated, Monounsaturated, and Polyunsaturated Fatty Acid Profile
Source: Foods. 2026 May 4;15(9):1585. doi: 10.3390/foods15091585 (PMC13163263; doi:10.3390/foods15091585)
Supplement: Supplementary file 1 [file foods-15-01585-s001.zip]

Archive with 1 entries (1 files):
- foods-4235484-supplementary.pdf
